# Supplementary material for: Integration of biomimetic organoid-on-chip and 2D models advances the mechanistic Understanding of STEAP3-mediated regulation in intestinal viral infection
Source: Sci Rep. 2025 Aug 20;15:30582. doi: 10.1038/s41598-025-15846-4 (PMC12368160; doi:10.1038/s41598-025-15846-4)
Supplement: Supplementary file 1 — Supplementary Material 1 [file 41598_2025_15846_MOESM1_ESM.zip]

Archive with 16 entries (16 files):
- Supplemental information_Yu-Yin Shih_20250815/._supplementary-figs8-xgzida.mov
- Supplemental information_Yu-Yin Shih_20250815/Supplementary Fig S5.mov
- Supplemental information_Yu-Yin Shih_20250815/._supplementary-figs10-smedcq.mov
- Supplemental information_Yu-Yin Shih_20250815/._supplementary-figs6-e0qnry.mov
- Supplemental information_Yu-Yin Shih_20250815/._supplementary-figs7-g75k1a.mov
- Supplemental information_Yu-Yin Shih_20250815/._supplementary-figs5-mhhih3.mov
- Supplemental information_Yu-Yin Shih_20250815/Supplementary Fig S12.mov
- Supplemental information_Yu-Yin Shih_20250815/._supplementary-figs12-gekwd8.mov
- Supplemental information_Yu-Yin Shih_20250815/Supplementary Fig S9.mp4
- Supplemental information_Yu-Yin Shih_20250815/Supplementary Fig S10.mov
- Supplemental information_Yu-Yin Shih_20250815/._Supplementary_20FigS9.mp4
- Supplemental information_Yu-Yin Shih_20250815/Supplementary Fig S6.mov
- Supplemental information_Yu-Yin Shih_20250815/Supplementary Fig S11.mov
- Supplemental information_Yu-Yin Shih_20250815/Supplementary Fig S8.mov
- Supplemental information_Yu-Yin Shih_20250815/._supplementary-figs11-qmeqm5.mov
- Supplemental information_Yu-Yin Shih_20250815/Supplementary Fig S7.mov
